# Supplementary material for: Does Native Vitamin D Supplementation Have Pleiotropic Effects in Patients with End-Stage Kidney Disease? A Systematic Review of Randomized Trials
Source: Nutrients. 2023 Jul 7;15(13):3072. doi: 10.3390/nu15133072 (PMC10346817; doi:10.3390/nu15133072)
Supplement: Supplementary file 1 [file nutrients-15-03072-s001.zip]

Archive with 1 entries (1 files):
- nutrients-2446082-supplementary.pdf
